# Supplementary material for: Novel Pathways of Oxidative and Nitrosative Inactivation of the Human MGMT Protein in Colon Cancer and Glioblastoma Cells: Increased Efficacy of Alkylating Agents In Vitro and In Vivo
Source: Diseases. 2025 Jan 25;13(2):32. doi: 10.3390/diseases13020032 (PMC11854478; doi:10.3390/diseases13020032)
Supplement: Supplementary file 1 [file diseases-13-00032-s001.zip]

Archive with 1 entries (1 files):
- diseases-3177593-Supplementary.pdf
